# Supplementary material for: New Insights on the Role of the pLMST6 Plasmid in Listeria monocytogenes Biocide Tolerance and Virulence
Source: Front Microbiol. 2019 Jul 9;10:1538. doi: 10.3389/fmicb.2019.01538 (PMC6629823; doi:10.3389/fmicb.2019.01538)
Supplement: Supplementary file 1 [file Table_1.xlsx]

## Sheet: Sheet1
Supplementary Table S1. Listeria monocytogenes strains
Country: CH=Switzerland; FIN=Finland
Strain codes	Source	Serotype	Country
Lm 217	Meat	1/2a	CH
Lm 57	Meat	1/2a	CH
Lm 60	Human	1/2a	CH
Lm 69	Human	1/2a	CH
LmE211	Pig carcass	1/2a	CH
LmE240	Pig carcass	1/2a	CH
LmE61	Pig carcass	1/2a	CH
LmS1	Food processing environment	1/2a	CH
LmS9	Food processing environment	1/2a	CH
N11-1218	Poultry	1/2a	CH
N11-1255	Human	1/2a	CH
N11-1285	Human	1/2a	CH
N11-1346	Human	1/2a	CH
N11-1415	Human	1/2a	CH
N11-1515	Milk	1/2a	CH
N11-1546	Human	1/2a	CH
N11-1617	Meat	1/2a	CH
N11-1649	Meat	1/2a	CH
N11-1653	Meat	1/2a	CH
N11-1696	Meat	1/2a	CH
N11-1734	Ham	1/2a	CH
N11-1845	Dairy	1/2a	CH
N11-1905	Poultry	1/2a	CH
N11-2183	Salad	1/2a	CH
N11-2215	Dairy	1/2a	CH
N11-2272	Maize	1/2a	CH
N11-2345	Meat	1/2a	CH
N11-2509	Meat	1/2a	CH
N11-2538	Milk	1/2a	CH
N11-2542	Cheese	1/2a	CH
N11-2543	Food processing environment	1/2a	CH
N11-2554	Meat	1/2a	CH
N11-2662	Meat	1/2a	CH
N12-0088	Fish	1/2a	CH
N12-0275	Milk	1/2a	CH
N12-0299	Quorn	1/2a	CH
N12-0303	Quorn	1/2a	CH
N12-0373	SeaFood	1/2a	CH
N12-0402	SeaFood	1/2a	CH
N12-0435	SeaFood	1/2a	CH
N12-0459	SeaFood	1/2a	CH
N12-0494	Meat	1/2a	CH
N12-0561	Food processing environment	1/2a	CH
N12-0571	Meat	1/2a	CH
N12-0677	Sausage	1/2a	CH
N12-0762	Meat	1/2a	CH
N12-0796	Meat	1/2a	CH
N12-0823	Vegetables	1/2a	CH
N12-0906	Milk	1/2a	CH
N12-0999	Food processing environment	1/2a	CH
N12-1002	Milk	1/2a	CH
N12-1024	Meat	1/2a	CH
N13-0796	Human	1/2a	CH
N12-1436	Meat	1/2a	CH
N12-2549	Human	1/2b	CH
N12-1478	Dairy product	1/2a	CH
N12-1273	Human	1/2a	CH
N12-1641	Food processing environment	1/2a	CH
N12-1667	Food processing environment	1/2a	CH
N12-1731	Food processing environment	1/2a	CH
N12-2118	Meat	1/2a	CH
N12-2188	Meat	1/2a	CH
N12-2229	Food	1/2a	CH
N12-2236	Meat	1/2a	CH
N12-2313	Food processing environment	1/2a	CH
N12-2320	Food	1/2a	CH
N12-2329	Food	1/2a	CH
N12-2389	Milk	1/2a	CH
N13-0225	Meat	1/2a	CH
N13-0228	Milk	1/2a	CH
N13-0245	Meat	1/2a	CH
N13-0254	Meat	1/2a	CH
N13-0255	Meat	1/2a	CH
N13-0288	Meat	1/2a	CH
N13-0369	Meat	1/2a	CH
N13-0370	Milk	1/2a	CH
N13-0406	Goat	1/2a	CH
N11-2039	Human	1/2a	CH
N13-0474	Meat	1/2a	CH
N13-0714	Human	1/2a	CH
N11-1547	Human	1/2a	CH
N11-1837	Human	1/2a	CH
N11-2036	Human	1/2a	CH
N11-2134	Human	1/2a	CH
N11-2474	Human	1/2a	CH
N11-2553	Human	1/2a	CH
N12-0123	Human	1/2a	CH
N12-0258	Human	1/2a	CH
N12-0560	Human	1/2a	CH
N12-0588	Human	1/2a	CH
N12-0922	Human	1/2a	CH
N12-0935	Human	1/2a	CH
N12-1107	Human	1/2a	CH
N12-1872	Human	1/2a	CH
N12-1873	Human	1/2a	CH
N12-1917	Human	1/2a	CH
N12-2031	Human	1/2a	CH
N12-2082	Human	1/2a	CH
N12-2169	Human	1/2a	CH
N13-0048	Human	1/2a	CH
N13-0094	Human	1/2a	CH
N13-0119	Human	1/2a	CH
N13-0281	Human	1/2a	CH
N11-1584	Human	1/2a	CH
N13-0698	Human	1/2a	CH
N13-0287	Human	1/2a	CH
N13-0733	Human	1/2a	CH
N13-0739	Human	1/2a	CH
N12-0367	Human	1/2a	CH
N12-0036	Human	1/2a	CH
Lm 19	Human	1/2b	CH
Lm 45	Human	1/2b	CH
Lm 5	Meat	1/2b	CH
Lm 9	Meat	1/2b	CH
LmE188	Meat	1/2b	CH
LmE212	Meat	1/2b	CH
LmS2	Food processing environment	1/2b	CH
LmSB1	Seafood	1/2b	CH
N11-1251	Sausage	1/2b	CH
N11-1252	Salad	1/2b	CH
N11-2675	Human	1/2b	CH
N12-1307	Meat	1/2b	CH
N12-1608	Human	1/2b	CH
N12-1609	Human	1/2b	CH
N12-1914	Milk	1/2b	CH
N12-2025	RTE Food	1/2b	CH
N12-2387	Meat	1/2b	CH
N12-2441	Milk	1/2b	CH
N12-2449	Milk	1/2b	CH
N12-2532	Human	1/2b	CH
N12-2533	Human	1/2b	CH
N13-0402	Fish	1/2b	CH
N13-0581	Human	1/2b	CH
N13-0762	Human	1/2b	CH
N13-0771	Human	1/2b	CH
Lm 22/3A	Human	1/2c	CH
Lm 25/9	Meat	1/2c	CH
Lm 28	Human	1/2c	CH
Lm 760	Meat	1/2c	CH
N11-1514	Meat	1/2c	CH
N12-0486	Human	1/2c	CH
N12-0563	Meat	1/2c	CH
N12-0644	Meat	1/2c	CH
N12-0710	Meat	1/2c	CH
N12-0822	Meat	1/2c	CH
N12-1773	Meat	1/2c	CH
N12-1921	Rice	1/2c	CH
N12-2151	Poultry	1/2c	CH
N12-2271	Meat	1/2c	CH
N12-2386	Food processing environment	1/2c	CH
N13-0001	Human	1/2c	CH
Lm 49	Meat	4b	CH
Lm 58	Human	4b	CH
Lm 72	Human	4b	CH
Lm 8	Meat	4b	CH
Lm LL195	Human	4b	CH
Lm LL201	Human	4b	CH
LmE131	Pig carcass	4b	CH
LmE153	Pig carcass	4b	CH
LmE154	Pig carcass	4b	CH
LmE162	Pig carcass	4b	CH
N11-1846	Meat	4b	CH
N11-1850	Dairy product associated	4b	CH
N11-2292	Human	4b	CH
N11-2618	Human	4b	CH
N11-2747	Human	4b	CH
N11-2801	Human	4b	CH
N12-0160	Meat	4b	CH
N12-0320	Human	4b	CH
N12-0341	Human	4b	CH
N12-0432	Meat	4b	CH
N12-0466	Meat	4b	CH
N12-0529	Meat	4b	CH
N12-0551	Human	4b	CH
N12-0570	Human	4b	CH
N12-0575	Human	4b	CH
N12-0605	RTE food	4b	CH
N12-0794	Human	4b	CH
N12-0869	Human	4b	CH
N12-0973	Meat	4b	CH
N12-1338	Human	4b	CH
N12-1339	Meat	4b	CH
N12-1387	Human	4b	CH
N12-1570	Food processing environment	4b	CH
N12-1655	Human	4b	CH
N12-1665	Food processing environment	4b	CH
N12-1730	Human	4b	CH
N12-1772	Milk	4b	CH
N12-1796	Human	4b	CH
N12-1859	Food	4b	CH
N12-1916	Food processing environment	4b	CH
N12-1996	Food processing environment	4b	CH
N12-2185	Food processing environment	4b	CH
N12-2378	Human	4b	CH
N12-2447	Meat	4b	CH
N13-0047	Milk	4b	CH
N13-0177	Human	4b	CH
N13-0677	Human	4b	CH
N13-0772	Human	4b	CH
N05-195	Food processing environment	1/2a	CH
N11-1698	Food	1/2c	CH
N11-1847	Food	1/2a	CH
N11-1884	Food	4b	CH
N11-1906	Food	1/2a	CH
N11-2037	Human	1/2a	CH
N11-2038	Human	1/2a	CH
N12-0151	Food processing environment	1/2a	CH
N12-0667	Human	1/2a	CH
N12-0711	Food	1/2a	CH
N12-0728	Food	1/2a	CH
N12-0802	Human	1/2a	CH
N12-1435	Food	1/2a	CH
N12-1639	Food	1/2a	CH
N13-0341	Human	1/2a	CH
N13-0413	Food	1/2a	CH
N13-0437	Human	1/2b	CH
N13-0500	Human	1/2a	CH
N13-0863	Human	4b	CH
N13-0904	Human	1/2a	CH
N13-0974	Food	1/2a	CH
N13-0987	Human	4b	CH
N13-1028	Human	1/2a	CH
N13-1054	Human	4b	CH
N13-1079	Human	4b	CH
N13-1155	Human	1/2b	CH
N13-1158	Food	1/2a	CH
N13-1187	Food	1/2a	CH
N13-1261	Human	4b	CH
N13-1271	Human	4b	CH
N13-1282	Human	1/2a	CH
N13-1356	Human	4b	CH
N13-1404	Human	1/2a	CH
N13-1407	Human	1/2a	CH
N13-1418	Human	1/2a	CH
N13-1507	Human	4b	CH
N13-1528	Human	1/2a	CH
N13-1590	Human	1/2a	CH
N13-1637	Human	1/2a	CH
N13-1664	Food	4b	CH
N13-2046	Food	1/2c	CH
N13-2107	Food	4b	CH
N13-2179	Food	1/2a	CH
N14-0152	Food	1/2a	CH
N14-0205	Food	1/2a	CH
N14-0358	Others	1/2a	CH
LE57E	Food processing environment	1/2a	FIN
LU12/2	Animals	1/2a	FIN
LU11/2	Animals	1/2a	FIN
AE30E	Food processing environment	1/2a	FIN
LK126	Fish	1/2a	FIN
LM86	Fish	1/2a	FIN
MJL41	Meat	1/2a	FIN
MJL47	Meat	1/2a	FIN
TT82E	Fish	1/2a	FIN
PE4E/1	Food processing environment	1/2a	FIN
HT45E	Meat	1/2a	FIN
LK132	Fish	1/2a	FIN
TT107E	Fish	1/2a	FIN
LM210	Fish	1/2a	FIN
MJL43	Meat	1/2a	FIN
LMML90	Meat	1/2a	FIN
LMML100	Meat	1/2a	FIN
L34-s	Meat	1/2a	FIN
LU26/1	Animals	1/2a	FIN
LU103/1	Meat	1/2a	FIN
MJL14	Food processing environment	1/2a	FIN
HL34E/1	Food processing environment	1/2a	FIN
HT65E/1	Meat	1/2a	FIN
LK133	Fish	1/2a	FIN
RL22E/1	Food processing environment	1/2a	FIN
LL16/2	Birds	1/2a	FIN
L12s	Meat	1/2a	FIN
LK36	Fish	1/2a	FIN
LK129	Fish	1/2a	FIN
TR47E	Fish	1/2a	FIN
L47s	Meat	1/2a	FIN
LM70	Dairy associated	1/2a	FIN
LL82/1	Birds	1/2a	FIN
LT3/1	Meat	1/2a	FIN
IR17V	Dairy associated	1/2a	FIN
LT26E	Vegetable	1/2a	FIN
LM69	Dairy associated	1/2a	FIN
LT14/1	Meat	1/2a	FIN
LT4/1	Meat	1/2a	FIN
LA40	Birds	1/2a	FIN
LT16/1	Meat	1/2a	FIN
LK134	Fish	1/2a	FIN
LE27E	Food processing environment	1/2a	FIN
JHM70	Dairy associated	1/2a	FIN
HE1E	Food processing environment	1/2a	FIN
LK60/1	Fish	1/2a	FIN
LE55E	Food processing environment	1/2a	FIN
LU74/1	Meat	1/2a	FIN
RE46E	Food processing environment	1/2a	FIN
JHM339	Others	1/2a	FIN
JHM71	Animals	1/2a	FIN
LMML10	Meat	1/2a	FIN
LA35	Animals	1/2a	FIN
MJL34	Meat	1/2a	FIN
LL51/2	Birds	1/2a	FIN
L10s	Meat	1/2a	FIN
LL18/3	Birds	1/2a	FIN
LU102/1	Meat	1/2a	FIN
LT9/1	Meat	1/2a	FIN
LU118/1	Meat	1/2a	FIN
LT13/1	Meat	1/2a	FIN
JHM3	Animals	1/2a	FIN
JHM110	Animals	1/2a	FIN
LM104/1	Vegetable	1/2a	FIN
JHM35	Animals	1/2a	FIN
LT33/1	Meat	1/2a	FIN
LML46	Meat	1/2a	FIN
JHM349	Others	1/2a	FIN
10B	Fish	1/2a	FIN
JHM387	Others	1/2a	FIN
LL24/2	Birds	1/2a	FIN
IR18V	Dairy associated	1/2a	FIN
LM110	Vegetable	1/2a	FIN
LA68	Animals	1/2a	FIN
TE9/1	Meat	1/2a	FIN
MJL2	Meat	1/2a	FIN
LT12/1	Meat	1/2a	FIN
LK130	Fish	1/2a	FIN
LL65/1	Birds	1/2a	FIN
LSO87/3	Meat	1/2a	FIN
LU123/1	Meat	1/2a	FIN
LK121/1	Fish	1/2a	FIN
LK51	Fish	1/2a	FIN
LMK1	Fish	1/2a	FIN
LU56/3	Meat	1/2a	FIN
JHM229	Animals	1/2a	FIN
TE27/1	Meat	1/2a	FIN
LA42	Animals	1/2a	FIN
MJL1	Meat	1/2a	FIN
IR16V	Dairy associated	1/2a	FIN
LA48	Animals	1/2a	FIN
HR5E	Meat	1/2a	FIN
LK54/1	Fish	1/2a	FIN
LU120/1	Meat	1/2a	FIN
LT5/1	Meat	1/2a	FIN
LL85/1	Birds	1/2a	FIN
LM298	RTE food	1/2a	FIN
TL1E	Food processing environment	1/2a	FIN
LT32/1	Meat	1/2a	FIN
LM111	Food processing environment	1/2a	FIN
LL22/8	Birds	1/2a	FIN
LL52/2	Birds	1/2a	FIN
LMML101	Meat	1/2a	FIN
13M	Meat	1/2a	FIN
MJL21	Meat	1/2a	FIN
TE4/1	Meat	1/2a	FIN
RE1E	Food processing environment	1/2a	FIN
HR19E/1	Meat	1/2a	FIN
18B	Fish	1/2a	FIN
L96s	Meat	1/2a	FIN
LK89/1	Fish	1/2a	FIN
LM136	Fish	1/2a	FIN
LA64	Animals	1/2a	FIN
LMML117	Meat	1/2a	FIN
LT2/1	Meat	1/2a	FIN
LK131	Fish	1/2a	FIN
LL83/1	Birds	1/2a	FIN
LMK28	Fish	1/2a	FIN
LT30E	Vegetable	1/2a	FIN
LM84	RTE food	1/2a	FIN
MJL45	Meat	1/2a	FIN
L83s	Meat	1/2a	FIN
LL66/3	Birds	1/2a	FIN
LU44/1	Meat	1/2a	FIN
LML48	Meat	1/2a	FIN
LT22/1	Meat	1/2a	FIN
LT23/1	Meat	1/2a	FIN
LE52E	Food processing environment	1/2a	FIN
LL30/1	Birds	1/2a	FIN
JHM15	Dairy associated	1/2a	FIN
TE19/1	Meat	1/2a	FIN
LA33	Animals	1/2a	FIN
HT101E/1	Vegetable	1/2b	FIN
HL90E/1	Food processing environment	1/2b	FIN
RE74E	Food processing environment	1/2b	FIN
L94s	Meat	1/2b	FIN
LML44	Meat	1/2b	FIN
LM115	Vegetable	1/2b	FIN
LSO885/1	Food processing environment	1/2b	FIN
LML36	Food processing environment	1/2b	FIN
LL31/1	Birds	1/2b	FIN
LM103/1	Vegetable	1/2b	FIN
LA46	Animals	1/2b	FIN
LM116	Vegetable	1/2b	FIN
L25s	Meat	1/2b	FIN
2904	Food processing environment	1/2b	FIN
2919	Food processing environment	1/2b	FIN
3129	Food processing environment	1/2b	FIN
2920	Food processing environment	1/2b	FIN
LM105	Vegetable	1/2b	FIN
HT69E	Meat	1/2c	FIN
L125s	Meat	1/2c	FIN
MJL40	Meat	1/2c	FIN
HE161E/1	Food processing environment	1/2c	FIN
RE70E	Food processing environment	1/2c	FIN
AR5E	Meat	1/2c	FIN
LM89	Food processing environment	1/2c	FIN
HL6E	Food processing environment	1/2c	FIN
HE152E	Food processing environment	1/2c	FIN
AT3E	Meat	1/2c	FIN
HT93E/1	RTE food	1/2c	FIN
HT100E/1	Meat	1/2c	FIN
HE28E	Food processing environment	1/2c	FIN
L51s	Meat	1/2c	FIN
LL40/2	Birds	1/2c	FIN
LMML65	Meat	1/2c	FIN
LMML67	Meat	1/2c	FIN
KE1E	Food processing environment	1/2c	FIN
LK127	Fish	4b	FIN
JHM230	Animals	4b	FIN
LL17/3	Birds	4b	FIN
JHM331	Others	4b	FIN
LT25E	Vegetable	4b	FIN
LL91/1	Birds	4b	FIN
LL78/1	Birds	4b	FIN
LK43/3	Fish	4b	FIN
LL67/1	Birds	4b	FIN
LA22	Animals	4b	FIN
LA30	Animals	4b	FIN
44M	Meat	4b	FIN
LL72/1	Birds	4b	FIN
LE21E	Food processing environment	4b	FIN
LA56	Meat	4b	FIN
LL49/2	Birds	4b	FIN
AE18E	Food processing environment	4b	FIN
JHM270	Animals	4b	FIN
LL87/3	Birds	4b	FIN
LL4/2	Birds	4b	FIN
LL1/3	Birds	4b	FIN
LU97/4	Meat	4b	FIN
LL71/1	Birds	4b	FIN
LU49/1	Meat	1/2a	FIN
TE12/1	Meat	1/2a	FIN

## Sheet: Sheet2
LE57E	Environment	1/2a	FIN
LU12/2	Animals	1/2a	FIN
LU11/2	Animals	1/2a	FIN
AE30E	Environment	1/2a	FIN
LK126	Fish	1/2a	FIN
LM86	Fish	1/2a	FIN
MJL41	Meat	1/2a	FIN
MJL47	Meat	1/2a	FIN
TT82E	Fish	1/2a	FIN
PE4E/1	Environment	1/2a	FIN
HT45E	Meat	1/2a	FIN
LK132	Fish	1/2a	FIN
TT107E	Fish	1/2a	FIN
LM210	Fish	1/2a	FIN
MJL43	Meat	1/2a	FIN
LMML90	Meat	1/2a	FIN
LMML100	Meat	1/2a	FIN
L34-s	Meat	1/2a	FIN
LU26/1	Animals	1/2a	FIN
LU103/1	Meat	1/2a	FIN
MJL14	Environment	1/2a	FIN
HL34E/1	Environment	1/2a	FIN
HT65E/1	Meat	1/2a	FIN
LK133	Fish	1/2a	FIN
RL22E/1	Environment	1/2a	FIN
LL16/2	Birds	1/2a	FIN
L12s	Meat	1/2a	FIN
LK36	Fish	1/2a	FIN
LK129	Fish	1/2a	FIN
TR47E	Fish	1/2a	FIN
L47s	Meat	1/2a	FIN
LM70	Dairy associated	1/2a	FIN
LL82/1	Birds	1/2a	FIN
LT3/1	Meat	1/2a	FIN
IR17V	Dairy associated	1/2a	FIN
LT26E	Vegetable	1/2a	FIN
LM69	Dairy associated	1/2a	FIN
LT14/1	Meat	1/2a	FIN
LT4/1	Meat	1/2a	FIN
LA40	Birds	1/2a	FIN
LT16/1	Meat	1/2a	FIN
LK134	Fish	1/2a	FIN
LE27E	Environment	1/2a	FIN
JHM70	Dairy associated	1/2a	FIN
HE1E	Environment	1/2a	FIN
LK60/1	Fish	1/2a	FIN
LE55E	Environment	1/2a	FIN
LU74/1	Meat	1/2a	FIN
RE46E	Environment	1/2a	FIN
JHM339	Others	1/2a	FIN
JHM71	Animals	1/2a	FIN
LMML10	Meat	1/2a	FIN
LA35	Animals	1/2a	FIN
MJL34	Meat	1/2a	FIN
LL51/2	Birds	1/2a	FIN
L10s	Meat	1/2a	FIN
LL18/3	Birds	1/2a	FIN
LU102/1	Meat	1/2a	FIN
LT9/1	Meat	1/2a	FIN
LU118/1	Meat	1/2a	FIN
LT13/1	Meat	1/2a	FIN
JHM3	Animals	1/2a	FIN
JHM110	Animals	1/2a	FIN
LM104/1	Vegetable	1/2a	FIN
JHM35	Animals	1/2a	FIN
LT33/1	Meat	1/2a	FIN
LML46	Meat	1/2a	FIN
JHM349	Others	1/2a	FIN
10B	Fish	1/2a	FIN
JHM387	Others	1/2a	FIN
LL24/2	Birds	1/2a	FIN
IR18V	Dairy associated	1/2a	FIN
LM110	Vegetable	1/2a	FIN
LA68	Animals	1/2a	FIN
TE9/1	Meat	1/2a	FIN
MJL2	Meat	1/2a	FIN
LT12/1	Meat	1/2a	FIN
LK130	Fish	1/2a	FIN
LL65/1	Birds	1/2a	FIN
LSO87/3	Meat	1/2a	FIN
LU123/1	Meat	1/2a	FIN
LK121/1	Fish	1/2a	FIN
LK51	Fish	1/2a	FIN
LMK1	Fish	1/2a	FIN
LU56/3	Meat	1/2a	FIN
JHM229	Animals	1/2a	FIN
TE27/1	Meat	1/2a	FIN
LA42	Animals	1/2a	FIN
MJL1	Meat	1/2a	FIN
IR16V	Dairy associated	1/2a	FIN
LA48	Animals	1/2a	FIN
HR5E	Meat	1/2a	FIN
LK54/1	Fish	1/2a	FIN
LU120/1	Meat	1/2a	FIN
LT5/1	Meat	1/2a	FIN
LL85/1	Birds	1/2a	FIN
LM298	RTE food	1/2a	FIN
TL1E	Environment	1/2a	FIN
LT32/1	Meat	1/2a	FIN
LM111	Environment	1/2a	FIN
LL22/8	Birds	1/2a	FIN
LL52/2	Birds	1/2a	FIN
LMML101	Meat	1/2a	FIN
13M	Meat	1/2a	FIN
MJL21	Meat	1/2a	FIN
TE4/1	Meat	1/2a	FIN
RE1E	Environment	1/2a	FIN
HR19E/1	Meat	1/2a	FIN
18B	Fish	1/2a	FIN
L96s	Meat	1/2a	FIN
LK89/1	Fish	1/2a	FIN
LM136	Fish	1/2a	FIN
LA64	Animals	1/2a	FIN
LMML117	Meat	1/2a	FIN
LT2/1	Meat	1/2a	FIN
LK131	Fish	1/2a	FIN
LL83/1	Birds	1/2a	FIN
LMK28	Fish	1/2a	FIN
LT30E	Vegetable	1/2a	FIN
LM84	RTE food	1/2a	FIN
MJL45	Meat	1/2a	FIN
L83s	Meat	1/2a	FIN
LL66/3	Birds	1/2a	FIN
LU44/1	Meat	1/2a	FIN
LML48	Meat	1/2a	FIN
LT22/1	Meat	1/2a	FIN
LT23/1	Meat	1/2a	FIN
LE52E	Environment	1/2a	FIN
LL30/1	Birds	1/2a	FIN
JHM15	Dairy associated	1/2a	FIN
TE19/1	Meat	1/2a	FIN
LA33	Animals	1/2a	FIN
HT101E/1	Vegetable	1/2b	FIN
HL90E/1	Environment	1/2b	FIN
RE74E	Environment	1/2b	FIN
L94s	Meat	1/2b	FIN
LML44	Meat	1/2b	FIN
LM115	Vegetable	1/2b	FIN
LSO885/1	Environment	1/2b	FIN
LML36	Environment	1/2b	FIN
LL31/1	Birds	1/2b	FIN
LM103/1	Vegetable	1/2b	FIN
LA46	Animals	1/2b	FIN
LM116	Vegetable	1/2b	FIN
L25s	Meat	1/2b	FIN
2904	Environment	1/2b	FIN
2919	Environment	1/2b	FIN
3129	Environment	1/2b	FIN
2920	Environment	1/2b	FIN
LM105	Vegetable	1/2b	FIN
HT69E	Meat	1/2c	FIN
L125s	Meat	1/2c	FIN
MJL40	Meat	1/2c	FIN
HE161E/1	Environment	1/2c	FIN
RE70E	Environment	1/2c	FIN
AR5E	Meat	1/2c	FIN
LM89	Environment	1/2c	FIN
HL6E	Environment	1/2c	FIN
HE152E	Environment	1/2c	FIN
AT3E	Meat	1/2c	FIN
HT93E/1	RTE food	1/2c	FIN
HT100E/1	Meat	1/2c	FIN
HE28E	Environment	1/2c	FIN
L51s	Meat	1/2c	FIN
LL40/2	Birds	1/2c	FIN
LMML65	Meat	1/2c	FIN
LMML67	Meat	1/2c	FIN
KE1E	Environment	1/2c	FIN
LK127	Fish	4b	FIN
JHM230	Animals	4b	FIN
LL17/3	Birds	4b	FIN
JHM331	Others	4b	FIN
LT25E	Vegetable	4b	FIN
LL91/1	Birds	4b	FIN
LL78/1	Birds	4b	FIN
LK43/3	Fish	4b	FIN
LL67/1	Birds	4b	FIN
LA22	Animals	4b	FIN
LA30	Animals	4b	FIN
44M	Meat	4b	FIN
LL72/1	Birds	4b	FIN
LE21E	Environment	4b	FIN
LA56	Meat	4b	FIN
LL49/2	Birds	4b	FIN
AE18E	Environment	4b	FIN
JHM270	Animals	4b	FIN
LL87/3	Birds	4b	FIN
LL4/2	Birds	4b	FIN
LL1/3	Birds	4b	FIN
LU97/4	Meat	4b	FIN
LL71/1	Birds	4b	FIN
