# Supplementary material for: New Insights on the Role of the pLMST6 Plasmid in Listeria monocytogenes Biocide Tolerance and Virulence
Source: Front Microbiol. 2019 Jul 9;10:1538. doi: 10.3389/fmicb.2019.01538 (PMC6629823; doi:10.3389/fmicb.2019.01538)
Supplement: Supplementary file 2 [file Table_2.xlsx]

## Sheet: Regulated proteins
Supplementary Table S2. Proteins regulated in response to BC stress in Listeria monocytogenes N12-0935
Protein	AVG Log2 Ratio	Qvalue	COG category1	Gene	Protein descriptions
PRJNA530344:E5D16-09655	-2.2303	1.28284e-67	NU|M	E5D16_09655	1,4-beta-N-acetylmuramoylhydrolase
PRJNA530344:E5D16-11920	-2.49088	3.12997e-67	M	E5D16_11920	GW domain-containing glycosaminoglycan-binding protein
PRJNA530344:E5D16-08425	-0.783743	1.58772e-54	C	E5D16_08425	flavocytochrome c
PRJNA530344:E5D16-09380	-1.67713	1.28325e-42	S	E5D16_09380	FMN-binding protein
PRJNA530344:E5D16-08030	-2.23915	3.69855e-39	S|M	E5D16_08030	GW domain-containing class 2 internalin InlB
PRJNA530344:E5D16-02870	-1.34413	2.48061e-36	S	E5D16_02870	BMP family ABC transporter substrate-binding protein
PRJNA530344:E5D16-11275	-1.13104	7.85865e-36	E	E5D16_11275	ABC transporter substrate-binding protein
PRJNA530344:E5D16-11340	-2.45296	3.7375e-30	E	E5D16_11340	peptide ABC transporter substrate-binding protein
PRJNA530344:E5D16-13405	-1.13199	9.64149e-22	O	E5D16_13405	foldase
PRJNA530344:E5D16-11580	-1.2047	9.97128e-22	S	E5D16_11580	cholesterol-dependent cytolysin listeriolysin O
PRJNA530344:E5D16-04375	-1.25215	1.61238e-20	S	E5D16_04375	hypothetical protein
PRJNA530344:E5D16-04390	-0.75473	1.31653e-16	NU	E5D16_04390	GW domain-containing glycosaminoglycan-binding protein
PRJNA530344:E5D16-02305	-0.685369	4.83451e-14	S	E5D16_02305	endolytic transglycosylase MltG
CDS_S92-Transcriptional-regulator-TetR-family	3.1288	1.0279e-13
PRJNA530344:E5D16-05140	-1.31142	4.66404e-13	M	E5D16_05140	class A sortase
PRJNA530344:E5D16-00995	-0.941381	4.70129e-13	G	E5D16_00995	extracellular solute-binding protein
PRJNA530344:E5D16-08035	-0.776284	4.11873e-12	S	E5D16_08035	class 1 internalin InlA
PRJNA530344:E5D16-01440	-0.707201	2.09121e-11	S	E5D16_01440	cell surface protein
PRJNA530344:E5D16-07990	-0.686474	2.48078e-11	K	E5D16_07990	LytR family transcriptional regulator
PRJNA530344:E5D16-06175	0.823521	3.56063e-11	M	E5D16_06175	glutamine--fructose-6-phosphate transaminase (isomerizing)
PRJNA530344:E5D16-04430	-0.804228	1.01214e-10	S	E5D16_04430	DUF5068 domain-containing protein
PRJNA530344:E5D16-00150	-0.663787	4.94233e-10	M	E5D16_00150	penicillin-binding protein 1A
PRJNA530344:E5D16-15000	0.728286	2.55229e-09	E	E5D16_15000	3-dehydroquinate synthase
CDS_S92-Plasmid-001	0.930389	3.14067e-09
PRJNA530344:E5D16-09765	-1.2709	8.42876e-09	S	E5D16_09765	GW domain-containing glycosaminoglycan-binding protein
PRJNA530344:E5D16-08640	0.840965	1.59283e-08	L	E5D16_08640	DNA (cytosine-5-)-methyltransferase
PRJNA530344:E5D16-12645	1.07426	2.77591e-08	P	E5D16_12645	MetQ/NlpA family ABC transporter substrate-binding protein
PRJNA530344:E5D16-12410	-0.746234	9.85027e-08	S	E5D16_12410	MMPL family transporter
PRJNA530344:E5D16-02620	-0.714421	1.41993e-07	M	E5D16_02620	penicillin-binding protein 2
PRJNA530344:E5D16-07130	-0.993219	1.59945e-07	S	E5D16_07130	DUF4097 domain-containing protein
PRJNA530344:E5D16-12290	1.27671	1.66428e-07	S	E5D16_12290	PspC domain-containing protein
PRJNA530344:E5D16-02245	-1.10525	2.38535e-07	S	E5D16_02245	alpha/beta hydrolase
PRJNA530344:E5D16-05855	-1.27966	5.55415e-07	S	E5D16_05855	DUF5105 domain-containing protein
PRJNA530344:E5D16-05945	1.00968	6.04149e-07	C	E5D16_05945	acryloyl-CoA reductase
PRJNA530344:E5D16-07435	-0.849808	1.00681e-06	P	E5D16_07435	ABC transporter substrate-binding protein
PRJNA530344:E5D16-09385	0.769606	1.04906e-06	C	E5D16_09385	NADH dehydrogenase FAD-containing subunit
PRJNA530344:E5D16-13710	-0.738741	1.26148e-06	S	E5D16_13710	CsbD family protein
PRJNA530344:E5D16-12875	0.6361	1.61784e-06	J	E5D16_12875	general stress protein 13
PRJNA530344:E5D16-02500	0.710079	1.84865e-06	S	E5D16_02500	GTPase Era
PRJNA530344:E5D16-02190	-1.44597	2.23256e-06	M|T	E5D16_02190	N-acetylmuramoyl-L-alanine amidase
PRJNA530344:E5D16-03485	-0.76588	4.19449e-06	U	E5D16_03485	type I signal peptidase SipX
PRJNA530344:E5D16-02240	0.632899	4.46798e-06	J	E5D16_02240	tRNA 2-thiouridine(34) synthase MnmA
PRJNA530344:E5D16-04500	0.847207	4.89404e-06	C	E5D16_04500	dihydrolipoyllysine-residue acetyltransferase
PRJNA530344:E5D16-07225	-0.75657	9.01025e-06	M|T|M	E5D16_07225	invasion associated endopeptidase
PRJNA530344:E5D16-01675	0.72187	1.10915e-05	E	E5D16_01675	dipeptidase PepV
PRJNA530344:E5D16-09290	0.804091	1.49562e-05	J	E5D16_09290	50S ribosomal protein L5
PRJNA530344:E5D16-02105	-1.03223	1.87441e-05	C	E5D16_02105	glycerol kinase
PRJNA530344:E5D16-09320	0.585451	2.1102e-05	J	E5D16_09320	30S ribosomal protein S3
PRJNA530344:E5D16-04565	-1.72175	2.38149e-05	P	E5D16_04565	molybdate ABC transporter substrate-binding protein
PRJNA530344:E5D16-14740	1.06384	2.38149e-05	S	E5D16_14740	DUF1694 domain-containing protein
PRJNA530344:E5D16-13010	-0.785422	2.51934e-05	S	E5D16_13010	YhgE/Pip domain-containing protein
PRJNA530344:E5D16-14355	0.683919	2.59105e-05	M	E5D16_14355	UDP-N-acetylmuramoyl-L-alanyl-D-glutamate--2, 6-diaminopimelate ligase
PRJNA530344:E5D16-12275	0.696329	3.96562e-05	L	E5D16_12275	excinuclease ABC subunit UvrB
PRJNA530344:E5D16-00305	-1.03174	4.5743e-05	E	E5D16_00305	lipase
PRJNA530344:E5D16-14950	0.724206	4.82633e-05	S	E5D16_14950	ribosome biogenesis GTPase Der
PRJNA530344:E5D16-08755	-1.60896	7.07596e-05	P	E5D16_08755	MetQ/NlpA family ABC transporter substrate-binding protein
PRJNA530344:E5D16-14350	-0.885044	8.79105e-05	M	E5D16_14350	penicillin-binding protein
PRJNA530344:E5D16-07220	0.764419	9.40881e-05	U	E5D16_07220	accessory Sec system translocase SecA2
PRJNA530344:E5D16-12285	1.03644	0.000114648	S	E5D16_12285	DUF4097 domain-containing protein
PRJNA530344:E5D16-09715	-1.17003	0.000116197	S	E5D16_09715	YbaB/EbfC family nucleoid-associated protein
PRJNA530344:E5D16-02700	-0.711066	0.000121283	E	E5D16_02700	ABC transporter permease/substrate-binding protein
PRJNA530344:E5D16-10340	0.621037	0.000129959	E	E5D16_10340	3-phosphoserine/phosphohydroxythreonine transaminase
PRJNA530344:E5D16-11590	-0.689879	0.000135312	S	E5D16_11590	actin assembly-inducing protein ActA
PRJNA530344:E5D16-01395	0.640226	0.000163744	H	E5D16_01395	2-succinyl-5-enolpyruvyl-6-hydroxy-3- cyclohexene-1-carboxylic-acid synthase
PRJNA530344:E5D16-07805	-0.745112	0.00017661		E5D16_07805	DUF3139 domain-containing protein
PRJNA530344:E5D16-00710	-0.644933	0.000211184	J	E5D16_00710	50S ribosomal protein L35
PRJNA530344:E5D16-02875	0.708704	0.000298312	E	E5D16_02875	pyrroline-5-carboxylate reductase
PRJNA530344:E5D16-12865	-0.677164	0.00033128	V	E5D16_12865	ABC transporter permease
PRJNA530344:E5D16-07215	2.88532	0.000431977	S	E5D16_07215	AI-2E family transporter
PRJNA530344:E5D16-05520	-1.12107	0.000431977	G	E5D16_05520	carbohydrate ABC transporter substrate-binding protein
PRJNA530344:E5D16-05330	0.82584	0.00049353	K	E5D16_05330	RNA polymerase sigma factor SigB
PRJNA530344:E5D16-14805	1.26161	0.000496502	S	E5D16_14805	5-bromo-4-chloroindolyl phosphate hydrolysis protein
PRJNA530344:E5D16-00920	0.817228	0.000514568	T	E5D16_00920	response regulator transcription factor
PRJNA530344:E5D16-14140	-1.63806	0.000586061		E5D16_14140	hypothetical protein
PRJNA530344:E5D16-02830	0.78708	0.0006147	I	E5D16_02830	CDP-diacylglycerol--glycerol-3-phosphate 3-phosphatidyltransferase
PRJNA530344:E5D16-08810	-1.57883	0.000627984	S	E5D16_08810	MBL fold metallo-hydrolase
PRJNA530344:E5D16-11395	0.642435	0.000666215	S	E5D16_11395	stage 0 sporulation protein
PRJNA530344:E5D16-14395	1.06226	0.000681677	S	E5D16_14395	cell division protein SepF
PRJNA530344:E5D16-06610	-0.762065	0.000744651	P	E5D16_06610	heavy metal translocating P-type ATPase
PRJNA530344:E5D16-04555	1.05471	0.0007887	H	E5D16_04555	molybdopterin-guanine dinucleotide biosynthesis protein B
PRJNA530344:E5D16-14605	-0.675716	0.000954019	E	E5D16_14605	acetolactate synthase AlsS
PRJNA530344:E5D16-00615	0.831904	0.00114828	U	E5D16_00615	signal recognition particle protein
PRJNA530344:E5D16-02115	0.839957	0.00114828	E	E5D16_02115	prephenate dehydratase
PRJNA530344:E5D16-08125	-1.79718	0.00119575	G	E5D16_08125	endo-1,4-beta-xylanase
PRJNA530344:E5D16-00540	-0.611337	0.00128255	J	E5D16_00540	50S ribosomal protein L28
PRJNA530344:E5D16-14285	-0.730879	0.0012963	T	E5D16_14285	PDZ domain-containing protein
PRJNA530344:E5D16-03745	1.23282	0.00134714	K	E5D16_03745	transcriptional regulator
PRJNA530344:E5D16-00565	1.40305	0.00148358	L	E5D16_00565	ATP-dependent DNA helicase RecG
PRJNA530344:E5D16-02005	0.580225	0.00179043	S	E5D16_02005	YihA family ribosome biogenesis GTP-binding protein
PRJNA530344:E5D16-02155	0.721236	0.0019007	S	E5D16_02155	hypothetical protein
PRJNA530344:E5D16-09770	-1.30474	0.00192024		E5D16_09770	LPXTG cell wall anchor domain-containing protein
PRJNA530344:E5D16-02370	1.09944	0.00202493	H	E5D16_02370	HD domain-containing protein
PRJNA530344:E5D16-02140	0.93095	0.00203712	J	E5D16_02140	tRNA preQ1(34) S-adenosylmethionine ribosyltransferase-isomerase QueA
PRJNA530344:E5D16-14550	2.14494	0.00216934	I	E5D16_14550	phosphatase PAP2 family protein
PRJNA530344:E5D16-02610	0.858594	0.00230807	S	E5D16_02610	DUF1189 domain-containing protein
PRJNA530344:E5D16-09045	1.27197	0.00254918	K	E5D16_09045	CtsR family transcriptional regulator
PRJNA530344:E5D16-13955	0.835798	0.00259909	V	E5D16_13955	ABC transporter permease
PRJNA530344:E5D16-10765	0.974966	0.00259909	T	E5D16_10765	response regulator transcription factor
PRJNA530344:E5D16-05015	-0.608103	0.00281422		E5D16_05015	hypothetical protein
PRJNA530344:E5D16-03220	0.733485	0.00282021	L	E5D16_03220	PolC-type DNA polymerase III
PRJNA530344:E5D16-07945	1.2043	0.00283931	S	E5D16_07945	DUF4866 domain-containing protein
PRJNA530344:E5D16-03185	1.17064	0.00300291	J	E5D16_03185	30S ribosome-binding factor RbfA
PRJNA530344:E5D16-05810	0.76586	0.00329699	T	E5D16_05810	blue-light photoreceptor
PRJNA530344:E5D16-08820	0.607505	0.00332779	T	E5D16_08820	Crp/Fnr family transcriptional regulator
PRJNA530344:E5D16-05010	2.60362	0.00333811		E5D16_05010	hypothetical protein
PRJNA530344:E5D16-03565	0.770124	0.00337481	K	E5D16_03565	trehalose operon repressor
PRJNA530344:E5D16-05030	-1.1045	0.00344823	S	E5D16_05030	alpha/beta hydrolase
PRJNA530344:E5D16-03715	-0.747656	0.00351539	S	E5D16_03715	MMPL family transporter
PRJNA530344:E5D16-13530	1.00202	0.00351539	P	E5D16_13530	ABC transporter permease
PRJNA530344:E5D16-09455	0.724857	0.00381685	G	E5D16_09455	BglG family transcription antiterminator
PRJNA530344:E5D16-09400	0.607266	0.00386616	H	E5D16_09400	polyprenyl synthetase family protein
PRJNA530344:E5D16-14555	0.612041	0.00390119	K	E5D16_14555	cold-shock protein
PRJNA530344:E5D16-08365	-1.41999	0.00390119	P	E5D16_08365	Efem/EfeO family lipoprotein
PRJNA530344:E5D16-01410	0.659946	0.00399867	IQ	E5D16_01410	o-succinylbenzoate--CoA ligase
PRJNA530344:E5D16-02995	1.48217	0.0040289	K	E5D16_02995	cold-shock protein
PRJNA530344:E5D16-13180	0.618281	0.0040484	S	E5D16_13180	Cof-type HAD-IIB family hydrolase
PRJNA530344:E5D16-12700	1.22168	0.00406086	F	E5D16_12700	bifunctional metallophosphatase/5'-nucleotidase
PRJNA530344:E5D16-06480	0.769756	0.00410002	V	E5D16_06480	ABC transporter ATP-binding protein
PRJNA530344:E5D16-13460	0.828933	0.00412037	S	E5D16_13460	Cof-type HAD-IIB family hydrolase
PRJNA530344:E5D16-13385	0.768631	0.00416187	S	E5D16_13385	YlbF/YmcA family competence regulator
PRJNA530344:E5D16-02160	-0.70788	0.00430337	U	E5D16_02160	protein translocase subunit SecDF
PRJNA530344:E5D16-09340	0.647446	0.00439313	J	E5D16_09340	50S ribosomal protein L23
PRJNA530344:E5D16-01730	-1.08832	0.00448172	O	E5D16_01730	thioredoxin
PRJNA530344:E5D16-02015	0.845179	0.00450504	H	E5D16_02015	hydroxymethylbilane synthase
PRJNA530344:E5D16-10585	0.991923	0.00452254	C	E5D16_10585	cytochrome aa3 quinol oxidase subunit III
PRJNA530344:E5D16-01415	-1.29274	0.00458528	P	E5D16_01415	adhesin
PRJNA530344:E5D16-01680	0.63618	0.00465474	E	E5D16_01680	D-alanine aminotransferase
PRJNA530344:E5D16-14055	1.20445	0.00469868	G	E5D16_14055	PTS galactitol transporter subunit IIC
PRJNA530344:E5D16-03805	0.615952	0.00503775	S	E5D16_03805	cob(I)yrinic acid a,c-diamide adenosyltransferase
PRJNA530344:E5D16-12360	1.45883	0.00512645	K	E5D16_12360	DNA-binding protein WhiA
PRJNA530344:E5D16-00535	-1.00712	0.00518732	H	E5D16_00535	thiamine diphosphokinase
PRJNA530344:E5D16-03625	1.65618	0.00520667	S	E5D16_03625	glyoxalase/bleomycin resistance/extradiol dioxygenase family protein
PRJNA530344:E5D16-08980	0.597246	0.00525495	J	E5D16_08980	23S rRNA (guanosine(2251)-2'-O)-methyltransferase RlmB
PRJNA530344:E5D16-05755	2.39006	0.00534205	P	E5D16_05755	carbonic anhydrase
PRJNA530344:E5D16-04910	0.8232	0.00551385	Q	E5D16_04910	D-alanine--poly(phosphoribitol) ligase subunit 1
PRJNA530344:E5D16-05360	0.874886	0.00553441	T	E5D16_05360	STAS domain-containing protein
PRJNA530344:E5D16-07825	0.881709	0.0056337		E5D16_07825	hypothetical protein
PRJNA530344:E5D16-02985	1.22454	0.0057987	J	E5D16_02985	TlyA family RNA methyltransferase
PRJNA530344:E5D16-02490	1.32776	0.0057987	M	E5D16_02490	diacylglycerol kinase family protein
PRJNA530344:E5D16-03025	0.769109	0.0057987	S	E5D16_03025	Asp23/Gls24 family envelope stress response protein
PRJNA530344:E5D16-09230	-0.586077	0.0057987	J	E5D16_09230	50S ribosomal protein L36
PRJNA530344:E5D16-03400	0.838691	0.00626263	S	E5D16_03400	glycerol-3-phosphate 1-O-acyltransferase PlsY
PRJNA530344:E5D16-02350	0.675098	0.00637163	S	E5D16_02350	ribosome biogenesis GTPase YqeH
PRJNA530344:E5D16-02820	0.791438	0.00672386	L	E5D16_02820	recombinase RecA
PRJNA530344:E5D16-12355	0.66419	0.00688478	S	E5D16_12355	YvcK family protein
PRJNA530344:E5D16-03205	-1.22107	0.00727781	K	E5D16_03205	YlxR family protein
PRJNA530344:E5D16-08000	-3.39932	0.00791407	M	E5D16_08000	penicillin-binding transpeptidase domain-containing protein
PRJNA530344:E5D16-05090	0.681758	0.00816683	T	E5D16_05090	low molecular weight phosphotyrosine protein phosphatase
PRJNA530344:E5D16-10060	0.741537	0.0082287	M|H	E5D16_10060	bifunctional glutamate--cysteine ligase GshA/glutathione synthetase GshB
PRJNA530344:E5D16-09225	0.602974	0.00898758	J	E5D16_09225	30S ribosomal protein S13
PRJNA530344:E5D16-02740	0.733298	0.00942064	I	E5D16_02740	thiolase family protein
PRJNA530344:E5D16-12650	0.707001	0.00942064		E5D16_12650	hypothetical protein
PRJNA530344:E5D16-04445	0.781388	0.00949982	S	E5D16_04445	DUF1054 family protein
PRJNA530344:E5D16-07930	0.6637	0.00951581	S	E5D16_07930	MoxR family ATPase
PRJNA530344:E5D16-12620	1.82296	0.00966618	T	E5D16_12620	response regulator transcription factor
PRJNA530344:E5D16-00090	1.81227	0.0102447	H	E5D16_00090	biotin--[acetyl-CoA-carboxylase] ligase
PRJNA530344:E5D16-00465	-0.976487	0.0104126	S	E5D16_00465	short chain dehydrogenase
PRJNA530344:E5D16-09540	-2.16245	0.0104126	S	E5D16_09540	hypothetical protein
PRJNA530344:E5D16-07755	0.817539	0.0104126	C	E5D16_07755	nitroreductase
PRJNA530344:E5D16-09725	-0.603296	0.011093	S	E5D16_09725	DUF3284 domain-containing protein
PRJNA530344:E5D16-05325	0.796107	0.0111138	T	E5D16_05325	serine phosphatase
PRJNA530344:E5D16-06615	0.67852	0.0111954	C	E5D16_06615	aldo/keto reductase family oxidoreductase
PRJNA530344:E5D16-00765	-0.944693	0.0117656	S	E5D16_00765	DUF2179 domain-containing protein
PRJNA530344:E5D16-01060	1.22036	0.0117656	K	E5D16_01060	TetR/AcrR family transcriptional regulator
PRJNA530344:E5D16-02775	0.920122	0.0118078	O	E5D16_02775	pyruvate formate lyase-activating protein
PRJNA530344:E5D16-04620	1.09261	0.0119559	K	E5D16_04620	LacI family transcriptional regulator
PRJNA530344:E5D16-08185	1.19652	0.0123731	K|G	E5D16_08185	PRD domain-containing protein
PRJNA530344:E5D16-02170	1.06664	0.0124882	L	E5D16_02170	single-stranded-DNA-specific exonuclease RecJ
PRJNA530344:E5D16-01960	0.721804	0.0125693	C	E5D16_01960	NADP-dependent isocitrate dehydrogenase
PRJNA530344:E5D16-05665	1.0152	0.0129549	G	E5D16_05665	fructose-bisphosphatase class III
PRJNA530344:E5D16-01530	-0.735927	0.0131001	S	E5D16_01530	hypothetical protein
PRJNA530344:E5D16-02025	1.01487	0.0139509	H	E5D16_02025	porphobilinogen synthase
PRJNA530344:E5D16-02990	0.662236	0.0140118	H	E5D16_02990	1-deoxy-D-xylulose-5-phosphate synthase
PRJNA530344:E5D16-12695	1.86264	0.0140869	S	E5D16_12695	sulfite exporter TauE/SafE family protein
PRJNA530344:E5D16-08760	-1.06731	0.0143471	V	E5D16_08760	methionine ABC transporter ATP-binding protein
PRJNA530344:E5D16-11935	1.09237	0.0144124	M	E5D16_11935	glycosyltransferase family 4 protein
PRJNA530344:E5D16-06020	0.702154	0.0144288	E	E5D16_06020	glyoxalase
PRJNA530344:E5D16-13245	-0.857315	0.0147155	E	E5D16_13245	transporter substrate-binding domain-containing protein
PRJNA530344:E5D16-06170	0.746402	0.0150512	H	E5D16_06170	hypothetical protein
PRJNA530344:E5D16-08225	-1.90015	0.0156145	M|T	E5D16_08225	peptidase P60
PRJNA530344:E5D16-10490	0.706247	0.0157861	S	E5D16_10490	protein jag
PRJNA530344:E5D16-08345	0.638561	0.0157906	P	E5D16_08345	alkylphosphonate utilization protein
PRJNA530344:E5D16-04490	2.16764	0.0159545	S	E5D16_04490	hypothetical protein
PRJNA530344:E5D16-02295	2.57914	0.0171294	S	E5D16_02295	DUF1292 domain-containing protein
PRJNA530344:E5D16-03090	0.820731	0.0173532	U	E5D16_03090	type II secretion system F family protein
PRJNA530344:E5D16-05615	-1.31374	0.0177922	K	E5D16_05615	MarR family transcriptional regulator
PRJNA530344:E5D16-05555	0.906746	0.0180162	K	E5D16_05555	TetR/AcrR family transcriptional regulator
PRJNA530344:E5D16-02330	-0.772878	0.0180276	S	E5D16_02330	DUF1510 family protein
PRJNA530344:E5D16-10205	1.09474	0.0180276	S	E5D16_10205	Gfo/Idh/MocA family oxidoreductase
PRJNA530344:E5D16-03005	0.875495	0.0180276	L	E5D16_03005	exodeoxyribonuclease VII small subunit
PRJNA530344:E5D16-03480	-0.760564	0.0182839	U	E5D16_03480	type I signal peptidase SipY
PRJNA530344:E5D16-04425	0.607834	0.0187071	S	E5D16_04425	DUF2197 domain-containing protein
PRJNA530344:E5D16-04365	0.609775	0.0187338	M	E5D16_04365	glucose-1-phosphate thymidylyltransferase
PRJNA530344:E5D16-03235	0.963102	0.0187373	I	E5D16_03235	1-deoxy-D-xylulose-5-phosphate reductoisomerase
PRJNA530344:E5D16-08135	-0.820353	0.0194593		E5D16_08135	hypothetical protein
PRJNA530344:E5D16-07545	1.13705	0.0195329	P	E5D16_07545	DHA2 family efflux MFS transporter permease subunit
PRJNA530344:E5D16-11100	-1.22428	0.0203675	S	E5D16_11100	DUF2200 domain-containing protein
PRJNA530344:E5D16-13215	0.662048	0.020412	S	E5D16_13215	type 1 glutamine amidotransferase
PRJNA530344:E5D16-11540	0.757469	0.0211051	P	E5D16_11540	ABC transporter ATP-binding protein
PRJNA530344:E5D16-04420	0.641088	0.0217196	S	E5D16_04420	DUF1507 family protein
PRJNA530344:E5D16-12205	0.974182	0.0217196	I	E5D16_12205	cardiolipin synthase
PRJNA530344:E5D16-12075	0.789266	0.0217543	C	E5D16_12075	F0F1 ATP synthase subunit epsilon
PRJNA530344:E5D16-08895	0.740607	0.0222324	G	E5D16_08895	glycoside hydrolase family 1 protein
PRJNA530344:E5D16-07520	0.580575	0.0222874	P	E5D16_07520	SulP family inorganic anion transporter
PRJNA530344:E5D16-01985	0.967439	0.023135	L	E5D16_01985	helicase DnaB
PRJNA530344:E5D16-05825	0.940027	0.0242972	K	E5D16_05825	MarR family transcriptional regulator
PRJNA530344:E5D16-05020	0.990268	0.0245249	S	E5D16_05020	DUF4064 domain-containing protein
PRJNA530344:E5D16-07405	1.17799	0.0245269	K	E5D16_07405	sugar-binding transcriptional regulator
PRJNA530344:E5D16-12470	1.00637	0.0259673	U	E5D16_12470	preprotein translocase subunit SecG
PRJNA530344:E5D16-05150	-0.991699	0.027586	M	E5D16_05150	LTA synthase family protein
PRJNA530344:E5D16-11520	1.36475	0.0277686	I	E5D16_11520	4-(cytidine 5'-diphospho)-2-C-methyl-D-erythritol kinase
PRJNA530344:E5D16-12020	0.865201	0.0278321	F	E5D16_12020	uracil phosphoribosyltransferase
PRJNA530344:E5D16-03365	-0.808759	0.0283777	I	E5D16_03365	acetyltransferase
PRJNA530344:E5D16-06780	-0.92974	0.0285629	S	E5D16_06780	DUF559 domain-containing protein
PRJNA530344:E5D16-10760	0.895057	0.0296352	T	E5D16_10760	sensor histidine kinase
PRJNA530344:E5D16-00350	0.635317	0.0304598	P	E5D16_00350	copper-translocating P-type ATPase
PRJNA530344:E5D16-12550	1.00722	0.0320739	S	E5D16_12550	PRD domain-containing protein
PRJNA530344:E5D16-00300	0.605999	0.0322417	S	E5D16_00300	DegV family protein
PRJNA530344:E5D16-04670	0.819019	0.0338466	S	E5D16_04670	hypothetical protein
PRJNA530344:E5D16-07315	-0.590419	0.0338466	E	E5D16_07315	1-(5-phosphoribosyl)-5-((5- phosphoribosylamino)methylideneamino)imidazole-4- carboxamide isomerase
PRJNA530344:E5D16-04975	1.0403	0.0339811	O	E5D16_04975	U32 family peptidase
PRJNA530344:E5D16-03200	0.585035	0.0344977	J	E5D16_03200	YlxQ family RNA-binding protein
PRJNA530344:E5D16-05375	0.611312	0.0344977	M	E5D16_05375	alanine racemase
PRJNA530344:E5D16-12105	0.592023	0.0344977	S|M	E5D16_12105	LysM peptidoglycan-binding domain-containing protein
PRJNA530344:E5D16-03170	0.982879	0.0370317	J	E5D16_03170	30S ribosomal protein S15
PRJNA530344:E5D16-13885	0.589618	0.0370317	K	E5D16_13885	LacI family transcriptional regulator
PRJNA530344:E5D16-01555	0.581431	0.0371022	L	E5D16_01555	helicase SNF2
PRJNA530344:E5D16-04370	-0.793628	0.03741	M	E5D16_04370	glycosyltransferase
PRJNA530344:E5D16-14860	0.593999	0.0384774	L	E5D16_14860	tyrosine recombinase XerD
PRJNA530344:E5D16-10390	0.906209	0.0388399	G	E5D16_10390	sugar phosphate isomerase/epimerase
PRJNA530344:E5D16-04060;PRJNA530344:E5D16-04100	1.13782	0.0390178	E	E5D16_04060;E5D16_04100	propanediol utilization microcompartment protein PduA
PRJNA530344:E5D16-08945	0.619184	0.0406651	J	E5D16_08945	50S ribosomal protein L11
PRJNA530344:E5D16-02080	0.968025	0.040823	J	E5D16_02080	ribonuclease E/G
PRJNA530344:E5D16-09020	-0.591463	0.0415442	S	E5D16_09020	PIN/TRAM domain-containing protein
PRJNA530344:E5D16-04655	0.991577	0.0420038	P	E5D16_04655	TrkA family potassium uptake protein
PRJNA530344:E5D16-04410	0.666989	0.0431969	C	E5D16_04410	pyruvate carboxylase
PRJNA530344:E5D16-04690	-0.864294	0.0438747	E	E5D16_04690	glycine/betaine ABC transporter
PRJNA530344:E5D16-00660	0.693411	0.0448096	J	E5D16_00660	tRNA (guanosine(37)-N1)-methyltransferase TrmD
PRJNA530344:E5D16-05195	-1.01285	0.0460471	G	E5D16_05195	glycoside hydrolase family 1 protein
PRJNA530344:E5D16-00605	0.640042	0.0480673	U	E5D16_00605	signal recognition particle-docking protein FtsY
PRJNA530344:E5D16-11980	0.635453	0.0485502	E	E5D16_11980	threonine synthase
PRJNA530344:E5D16-14175	-0.778269	0.048843	S	E5D16_14175	ABC-F type ribosomal protection protein
1Functional categories based on COG (http://www.ncbi.nlm.nih.gov/COG/)
COG	Description
J	Translation, ribosomal structure and biogenesis
K	Transcription
L	Replication, recombination and repair
D	Cell cycle control, cell division, chromosome partitioning
O	Posttranslational modification, protein turnover, chaperones
M	Cell wall/membrane/envelope biogenesis
N	Cell motility
P	Inorganic ion transport and metabolism
T	Signal transduction mechanisms
C	Energy production and conversion
G	Carbohydrate transport and metabolism
E	Amino acid transport and metabolism
F	Nucleotide transport and metabolism
H	Coenzyme transport and metabolism
I	Lipid transport and metabolism
Q	Secondary metabolites biosynthesis, transport and catabolism
R	General function prediction only
S	Function unknown
